# Supplementary material for: An unknown hotspot of plant diversity in the heart of the Central Apennine: flora and vegetation outline of Mt. Pozzoni-St. Rufo valley (Cittareale, Rieti)
Source: PhytoKeys. 2021 May 31;178:111–46. doi: 10.3897/phytokeys.178.62947 (PMC8390790; doi:10.3897/phytokeys.178.62947)
Supplement: Supplementary material 1 — Phytosociological releves surveyed in the study area and their syntaxonomical classification [file phytokeys-178-111-s001.xlsx]

## Sheet: Foglio1
Lattanzi et al. An unknown hotspot of plant diversity in the heart of the Central Apennine: flora and vegetation outline of Mt. Pozzoni-St. Rufo valley (Cittareale, Rieti)
Supplementary table 1. Phytosociological releves surveyed in the study area and their syntaxonomical classification
Relevé number	1	2	3	4	5	6	7	8	9	10	11	12	13	14	15	16	17	18	19	20	21	22	23	24	25	26	27	28	29	30
Relevé area (m2)	300	500	50	1	3	10	2	30	3	5	6	5	5	20	50	30	80	40	40	40	30	30	40	30	35	30	40	40	20	20
Altitude (m)	1500	1360	1400	1500	1780	1520	1780	1775	1650	1519	1470	1475	1500	1480	1181	1194	1173	1205	1255	1290	1300	1178	1485	1515	1300	1260	1300	1585	1205	1600
Aspect (degrees)	270	250	270	360	203	270	203	225	180	248	248	248	338	248	225	.	225	158	225	225	135	135	248	248	113	113	158	240	180	230
Slope (degrees)	35	30	40	90	80	85	10	10	15	20	20	45	60	50	2	0	2	15	10	35	5	35	50	45	30	40	10	35	35	35
Cover total (%)	100	100	90	40	30	40	90	60	70	60	50	75	90	20	100	100	100	90	100	70	100	80	90	100	60	80	90	95	50	100
Cover bare rock (%)	0	5	30	0	100	95	90	90	90	50	70	0	20	0	0	0	0	0	0	0	0	10	0	5	0	0	0	5	0	0
Cover stones (%)	5	2	5	0	0	0	5	50	5	40	10	5	0	100	0	0	0	25	2	30	10	20	5	30	5	5	2	0	35	0
Date (year/month/day)	20090715	20090715	20090725	20090715	20100711	20090725	20100711	20100711	20100711	20090725	20090725	20090715	20090715	20100530	20100619	20100619	20100619	20100619	20100619	20100710	20100619	20100619	20090715	20090725	20100619	20100619	20100619	20090725	20100619	20090725
X (UTM33N WGS84)	349371	349311	349466	349461	349439	349542	349439	349451	349237	349461	349425	349423	349461	349404	349155	348964	349178	349116	348977	349369	348925	340212	349404	349521	348913	348913	348874	349713	349136	349662
Y (UTM33N WGS84)	4722809	4722686	4722823	4722932	4724358	4722737	4724358	4724366	4724194	4722932	4722870	4722872	4722932	4723001	4721935	4722007	4721858	4722003	4722387	4722156	4722421	4721844	4723001	4722783	4722376	4722376	4722405	4722578	4722026	4722736
species richness	34	41	9	6	4	18	11	32	17	20	17	31	15	13	64	52	70	54	50	51	50	53	35	41	57	31	42	46	28	43
Lathyro veneti-Fagetum sylvaticae, Fagetalia sylvaticae
Fagus sylvatica subsp. sylvatica	5	5	.	.	.	.	.	.	.	.	.	.	.	.	.	.	.	.	.	.	.	.	.	.	.	.	.	.	.	.
Acer pseudoplatanus	1	1	.	.	.	.	.	.	.	.	.	.	.	.	.	.	.	.	.	.	.	.	.	.	.	.	.	.	.	.
Euonymus latifolius	+	1	2	.	.	.	.	.	.	.	.	.	.	.	.	.	.	.	.	.	.	.	.	.	.	.	.	.	.	.
Melica uniflora	+	1	.	.	.	.	.	.	.	.	.	.	.	.	.	.	.	.	.	.	.	.	.	.	.	.	.	.	.	.
Poa nemoralis	+	r	.	.	.	.	.	.	.	.	.	.	.	.	.	.	.	.	.	.	.	.	.	.	.	.	.	.	.	.
Geranium robertianum	1	+	.	.	.	.	.	.	.	.	.	.	.	.	.	.	.	.	.	.	.	.	.	.	.	.	.	.	.	.
Rubus hirtus	+	+	.	.	.	.	.	.	.	.	.	.	.	.	.	.	.	.	.	.	.	.	.	.	.	.	.	.	.	.
Moehringia trinervia	+	+	.	.	.	.	.	.	.	.	.	.	.	.	.	.	.	.	.	.	.	.	.	.	.	.	.	.	.	.
Festuca heterophylla	+	+	.	.	.	.	.	.	.	.	.	.	.	.	.	.	.	.	.	.	.	.	.	.	.	.	.	.	.	.
Campanula trachelium subsp. trachelium	+	+	.	.	.	.	.	.	.	.	.	.	.	.	.	.	.	.	.	.	.	.	.	.	.	.	.	.	.	.
Cardamine bulbifera	+	r	.	.	.	.	.	.	.	.	.	.	.	.	.	.	.	.	.	.	.	.	.	.	.	.	.	.	.	.
Rabelera holostea	+	1	.	.	.	.	.	.	.	.	.	.	.	.	.	.	.	.	.	.	.	.	.	.	.	.	.	.	.	.
Daphne laureola	r	r	.	.	.	.	.	.	.	.	.	.	.	.	.	.	.	.	.	.	.	.	.	.	.	.	.	.	.	.
Ribes multiflorum subsp. multiflorum	r	r	.	.	.	.	.	.	.	.	.	.	.	.	.	.	.	.	.	.	.	.	.	.	.	.	.	.	.	.
Mycelis muralis subsp. muralis	+	+	.	.	.	.	.	.	.	.	.	.	.	.	.	.	.	.	.	.	.	.	.	.	.	.	.	.	.	.
Lathyrus vernus	+	+	.	.	.	.	.	.	.	.	.	.	.	.	.	.	.	.	.	.	.	.	.	.	.	.	.	.	.	.
Lamium garganicum	+	+	.	.	.	.	.	.	.	.	.	.	.	.	.	.	.	.	.	.	.	.	.	.	.	.	.	.	.	.
Tilia platyphyllos subsp. platyphyllos	1	.	.	.	.	.	.	.	.	.	.	.	.	.	.	.	.	.	.	.	.	.	.	.	.	.	.	.	.	.
Prunus avium	+	.	.	.	.	.	.	.	.	.	.	.	.	.	.	.	.	.	.	.	.	.	.	.	.	.	.	.	.	.
Melittis melissophyllum subsp. melissophyllum	r	.	.	.	.	.	.	.	.	.	.	.	.	.	.	.	.	.	.	.	.	.	.	.	.	.	.	.	.	.
Polygonatum multiflorum	r	.	.	.	.	.	.	.	.	.	.	.	.	.	.	.	.	.	.	.	.	.	.	.	.	.	.	.	.	.
Hordelymus europaeus	r	.	.	.	.	.	.	.	.	.	.	.	.	.	.	.	.	.	.	.	.	.	.	.	.	.	.	.	.	.
Corydalis densiflora subsp. apennina	r	.	.	.	.	.	.	.	.	.	.	.	.	.	.	.	.	.	.	.	.	.	.	.	.	.	.	.	.	.
Epilobium montanum	r	.	.	.	.	.	.	.	.	.	.	.	.	.	.	.	.	.	.	.	.	.	.	.	.	.	.	.	.	.
Acer campestre	.	1	.	.	.	.	.	.	.	.	.	.	.	.	.	.	.	.	.	.	.	.	.	.	.	.	.	.	.	.
Cephalanthera damasonium	.	+	.	.	.	.	.	.	.	.	.	.	.	.	.	.	.	.	.	.	.	.	.	.	.	.	.	.	.	.
Epipactis helleborine	.	+	.	.	.	.	.	.	.	.	.	.	.	.	.	.	.	.	.	.	.	.	.	.	.	.	.	.	.	.
Alliaria petiolata	.	+	.	.	.	.	.	.	.	.	.	.	.	.	.	.	.	.	.	.	.	.	.	.	.	.	.	.	.	.
Rosa arvensis	.	r	.	.	.	.	.	.	.	.	.	.	.	.	.	.	r	r	r	.	.	.	.	.	.	.	.	.	.	.
Hedera helix subsp. helix	.	r	.	.	.	.	.	.	.	.	.	.	.	.	.	.	.	.	.	.	.	.	.	.	.	.	.	.	.	.
Hieracium murorum	.	r	.	.	.	.	.	.	.	.	.	.	.	.	.	.	.	.	.	.	.	.	.	.	.	.	.	.	.	.
Quercetalia pubescentis
Acer opalus subsp. obtusatum	1	+	+	.	.	.	.	.	.	.	.	.	.	.	.	.	.	.	.	.	.	.	.	.	.	.	.	.	.	.
Potentilla micrantha	r	r	.	.	.	.	.	.	.	.	.	.	.	.	.	.	.	.	.	.	.	.	.	.	.	.	.	.	.	.
Pseudoturritis turrita	r	r	.	.	.	.	.	.	.	.	.	.	.	.	.	.	.	.	.	.	.	.	.	.	.	.	.	.	.	.
Pulmonaria vallarsae subsp. apennina	r	+	.	.	.	.	.	.	.	.	.	.	.	.	.	.	.	.	.	.	.	.	.	.	.	.	.	.	.	.
Lathyrus venetus	.	+	.	.	.	.	.	.	.	.	.	.	.	.	.	.	.	.	.	.	.	.	.	.	.	.	.	.	.	.
Cyclamen hederifolium subsp. hederifolium	.	+	.	.	.	.	.	.	.	.	.	.	.	.	.	.	.	.	.	.	.	.	.	.	.	.	.	.	.	.
Quercus cerris	.	2	.	.	.	.	.	.	.	.	.	.	.	.	.	.	.	.	.	.	.	.	.	.	.	.	.	.	.	.
Sesleria autumnalis	.	r	.	.	.	.	.	.	.	.	.	.	.	.	.	.	.	.	.	.	.	.	.	.	.	.	.	.	.	.
Brachypodium sylvaticum	.	r	.	.	.	.	.	.	.	.	.	.	.	.	.	.	.	.	.	.	.	.	.	.	.	.	.	.	.	.
Quercus pubescens subsp. pubescens	.	.	.	.	.	.	.	.	.	.	.	.	.	.	.	.	.	.	.	.	.	.	.	.	r	.	.	.	.	.
Cephalanthera longifolia	.	.	.	.	.	.	.	.	.	.	.	.	.	.	.	.	.	.	.	.	.	.	.	.	.	.	r	.	.	.
Digitalis micrantha	.	.	.	.	.	.	.	.	.	.	.	.	.	.	.	.	.	.	.	.	.	.	.	.	r	.	.	.	.	.
Epilobietea angustifolii
Heracleum sphondylium	r	r	.	.	.	.	.	.	.	.	.	.	.	.	.	.	.	.	.	.	.	.	.	.	.	.	.	.	.	.
Fragaria vesca subsp. vesca	r	.	.	.	.	.	.	.	.	.	.	.	.	.	.	.	.	.	.	.	.	.	.	.	.	.	.	.	.	.
Viola odorata	.	+	.	.	.	.	.	.	.	.	.	.	.	.	.	.	.	.	.	.	.	.	.	.	.	.	.	.	.	.
Geum urbanum	.	+	.	.	.	.	.	.	.	.	.	.	.	.	.	.	.	.	.	.	.	.	.	.	.	.	.	.	.	.
Lapsana communis subsp. communis	.	+	.	.	.	.	.	.	.	.	.	.	.	.	.	.	.	.	.	.	.	.	.	.	.	.	.	.	.	.
Cruciata laevipes	.	.	.	.	.	.	.	.	.	.	.	.	.	.	.	.	r	.	.	.	.	.	.	.	.	.	.	.	.	.
Opopanax chironium	.	.	.	.	.	.	.	.	.	.	.	.	.	.	.	.	.	.	.	.	.	.	r	.	.	.	.	.	.	.
Rhamno alpinae-Amelanchieretum ovalis
Amelanchier ovalis	.	.	3	.	.	.	.	.	.	.	.	.	.	.	.	.	.	.	.	.	.	.	.	.	.	.	.	.	.	.
Atadinus fallax (=Rhamnus alpina fallax)	.	.	2	.	.	.	.	.	.	.	.	.	.	.	.	.	.	.	.	.	.	.	.	.	.	.	.	.	.	.
Sorbus aria	.	.	2	.	.	.	.	.	.	.	.	.	.	.	.	.	.	.	.	.	.	.	.	.	.	.	.	.	.	.
Rhamno-Prunetea
Rosa montana	.	.	2	.	.	.	.	.	.	.	.	.	.	.	.	.	.	.	.	.	.	.	.	.	.	.	.	.	.	.
Crataegus laevigata	.	r	1	.	.	.	.	.	.	.	.	.	.	.	.	.	.	.	.	.	.	.	.	.	.	.	.	.	.	.
Cytisophyllum sessilifolium	.	.	1	.	.	.	.	.	.	.	.	.	.	.	.	.	.	r	.	.	r	.	.	.	r	+	.	.	r	.
Corylus avellana	.	r	.	.	.	.	.	.	.	.	.	.	.	.	.	.	.	.	.	.	.	.	.	.	.	.	.	.	.	.
Juniperus communis	.	.	.	.	.	.	.	.	.	.	.	.	.	.	.	.	.	r	.	.	.	.	.	.	.	.	.	.	.	.
Prunus spinosa subsp. spinosa	.	.	.	.	.	.	.	.	.	.	.	.	.	.	.	.	r	.	.	.	.	.	.	.	.	.	.	.	.	.
Crataegus monogyna	.	.	.	.	.	.	.	.	.	.	.	.	.	.	.	.	.	.	r	.	.	.	.	.	.	.	.	.	.	.
Saxifrago-Trisetetum villosi
Saxifraga paniculata	.	.	.	2	1	.	.	.	.	.	.	.	.	.	.	.	.	.	.	.	.	.	.	.	.	.	.	.	.	.
Saxifraga callosa subsp. callosa	.	.	.	2	2	3	.	.	.	.	.	.	.	.	.	.	.	.	.	.	.	.	.	.	.	.	.	.	.	.
Campanula tanfanii	.	.	.	1	.	1	.	.	.	.	.	.	.	.	.	.	.	.	.	.	.	.	.	.	.	.	.	.	.	.
Asplenietea trichomanis
Sedum dasyphyllum	.	.	.	.	.	+	.	.	.	.	.	.	.	.	.	.	.	.	.	.	.	.	.	.	.	.	.	.	.	.
Saxifraga exarata subsp. moschata	.	.	.	.	1	.	1	.	.	.	.	.	.	.	.	.	.	.	.	.	.	.	.	.	.	.	.	.	.	.
Cystopteris fragilis	+	.	.	.	.	.	.	.	.	.	.	.	.	.	.	.	.	.	.	.	.	.	.	.	.	.	.	.	.	.
Asplenium ceterach	.	r	.	.	.	.	.	.	.	.	1	r	.	.	.	.	.	.	.	.	.	.	.	.	.	.	.	.	.	.
Asplenium trichomanes	+	.	.	+	.	.	.	.	.	.	.	.	.	.	.	.	.	.	.	.	.	.	.	.	.	.	.	.	.	.
Edraianthus graminifolius	.	.	.	.	.	1	.	1	.	.	.	.	.	.	.	.	.	.	.	.	.	.	.	.	.	.	.	.	.	.
Hesperis laciniata subsp. laciniata	.	.	.	.	.	.	.	.	.	.	.	.	.	.	.	.	.	.	.	.	.	.	r	.	.	.	.	.	.	.
Sedum album-Paronychia kapela community
Sedum album	.	.	.	.	1	1	3	1	4	3	4	3	.	.	.	.	.	.	.	.	.	.	.	1	.	.	.	.	.	.
Paronychia kapela	.	.	.	.	.	.	+	1	2	.	.	.	.	.	.	.	.	.	.	.	.	.	.	.	r	.	.	.	.	.
Anthemis cretica subsp. columnae	.	.	.	.	.	.	+	3	1	.	.	.	.	.	.	.	.	.	.	.	.	.	.	.	.	.	.	.	.	.
Sempervivum arachnoideum	.	.	.	.	.	.	1	1	.	.	.	.	.	.	.	.	.	.	.	.	.	.	.	.	.	.	.	.	.	.
Poa molinerii	.	.	.	.	.	.	2	2	+	.	.	.	.	.	.	.	.	.	.	.	.	.	.	.	.	.	1	.	.	.
Sedum album-Iris marsica community
Iris marsica	.	.	.	.	.	.	.	.	.	2	2	4	1	.	.	.	.	.	.	.	.	.	.	.	.	.	.	.	.	.
Stachys recta	.	.	.	.	.	.	.	.	.	1	r	+	+	.	r	.	.	.	.	.	.	.	+	+	.	.	.	.	.	.
Crupina vulgaris	.	.	.	.	.	.	.	.	.	1	+	1	.	.	.	.	.	+	.	.	.	.	.	3	r	.	.	.	.	.
Lactuca perennis subsp. perennis	.	.	.	.	.	.	.	.	.	+	+	+	.	.	.	.	.	.	.	.	.	.	.	+	.	.	.	.	.	.
Geranium columbinum	.	.	.	.	.	.	.	.	.	.	r	+	.	.	.	.	.	.	.	.	.	.	.	.	.	.	.	.	.	.
Scandix macrorrhynca	.	.	.	.	.	.	.	.	.	.	+	+	.	.	.	.	.	.	.	.	.	.	.	.	.	.	.	.	.	.
Centaurea deusta	.	.	.	.	.	.	.	.	.	.	r	+	+	.	.	.	.	.	.	.	.	.	+	1	.	.	.	.	.	.
Poa bulbosa	.	.	.	.	.	1	.	.	.	.	1	1	.	.	+	.	.	.	.	.	.	1	.	.	.	.	.	.	.	.
Sedo-Scleranthetea
Petrosedum rupestre	.	.	.	.	.	1	.	1	1	2	2	2	+	2	.	.	.	.	.	+	.	.	2	2	r	.	.	+	.	r
Saxifraga bulbifera	.	.	.	.	.	.	.	.	.	.	.	r	.	.	.	.	.	.	.	.	.	.	.	.	.	.	.	.	.	.
Petrorhagia prolifera	.	.	.	.	.	.	.	.	.	.	.	+	.	.	.	.	.	.	r	.	.	.	.	.	.	.	.	.	.	.
Arenaria serpyllifolia subsp. serpyllifolia	.	.	.	.	.	.	.	.	.	+	.	r	.	.	r	.	.	r	.	.	.	.	.	+	.	.	.	+	.	.
Sedum hispanicum	.	.	.	.	.	.	.	.	.	2	.	.	.	.	.	.	.	.	.	.	.	.	.	.	.	.	.	.	.	.
Allium sphaerocephalon	.	.	.	.	.	r	+	.	r	.	.	+	+	.	.	.	.	.	.	.	.	.	.	1	.	.	.	+	.	.
Petrorhagia saxifraga	.	.	.	.	.	.	.	.	.	.	.	.	.	.	.	.	.	+	.	.	.	+	.	.	.	.	.	.	.	.
Sedum acre	.	.	.	.	.	.	.	1	.	.	.	.	.	+	.	.	.	.	.	1	.	.	.	+	.	.	.	.	.	.
Sedum rupestre-Rumex scutatus community
Rumex scutatus	.	.	.	.	.	.	.	.	.	.	.	.	.	2	.	.	.	.	.	.	.	.	.	.	.	.	.	.	.	.
Galium magellense	.	.	.	.	.	.	.	.	.	.	.	.	.	1	.	.	.	.	.	.	.	.	.	.	.	.	.	.	.	.
Scrophularia canina	.	.	.	.	.	.	.	.	.	.	.	.	.	+	.	.	.	.	.	r	r	.	.	.	.	.	.	.	.	.
Aethionema saxatile	.	.	.	.	.	.	.	.	.	.	.	.	.	r	.	.	.	.	.	+	.	.	.	.	r	.	.	.	.	.
Cerastium tomentosum	.	.	.	.	.	.	.	.	.	.	.	.	.	r	.	.	.	.	.	.	.	.	.	.	.	.	.	.	.	.
Cynosurus cristatus-Trifolium molinerii community
Trifolium incarnatum subsp. molinerii	.	.	.	.	.	.	.	.	.	.	.	.	.	.	3	3	3	.	.	.	.	.	.	.	.	.	.	.	.	.
Cynosurus cristatus	.	.	.	.	.	.	.	.	.	.	.	.	.	.	2	+	2	.	.	.	.	.	.	.	.	.	.	.	.	+
Dasypyrum villosum	.	.	.	.	.	.	.	.	.	.	.	.	.	.	1	2	1	.	.	.	.	.	.	.	.	.	.	.	.	.
Bromus hordeaceus	.	.	.	.	.	.	.	.	.	.	.	.	.	.	2	3	2	+	.	.	.	.	.	.	.	.	.	.	.	.
Onobrychis viciifolia	.	.	.	.	.	.	.	.	.	.	.	.	.	.	1	2	2	.	.	.	.	.	.	.	.	.	.	.	.	.
Salvia pratensis	.	.	.	.	.	.	.	.	.	.	.	.	.	.	1	1	1	.	.	.	.	.	.	.	.	.	.	.	.	.
Medicago minima	.	.	.	.	.	.	.	.	.	.	.	.	.	.	+	+	+	.	.	.	.	+	.	.	.	.	.	.	.	.
Molinio-Arrhenateretea
Poa trivialis	.	.	.	.	.	.	.	.	.	.	.	.	.	.	2	1	2	.	+	.	.	.	.	.	.	.	.	.	.	.
Trifolium repens	.	.	.	.	.	.	.	.	.	.	.	.	.	.	1	1	1	.	.	.	+	.	.	.	.	.	.	.	.	.
Dactylis glomerata	.	.	.	.	.	.	.	.	.	.	.	.	.	.	3	2	3	1	+	+	.	.	1	.	.	.	+	.	+	.
Lolium pratense	.	.	.	.	.	.	.	.	.	.	.	.	.	.	2	1	1	.	.	1	1	.	.	.	.	.	.	+	.	.
Bellis perennis	.	.	.	.	.	.	.	.	.	.	.	.	.	.	+	1	+	.	.	.	.	.	.	.	.	.	.	.	.	.
Phleum nodosum	.	.	.	.	.	.	.	.	.	.	.	.	.	.	2	1	2	.	.	.	.	.	.	.	.	.	.	.	.	.
Trifolium pratense	.	.	.	.	.	.	.	.	.	.	.	.	.	.	2	2	3	+	+	r	2	.	.	.	.	.	.	.	.	.
Oenanthe pimpinelloides	.	.	.	.	.	.	.	.	.	.	.	.	.	.	r	r	+	.	.	.	.	.	.	.	.	.	.	.	.	.
Cerastium ligusticum	.	.	.	.	.	.	.	.	.	.	.	+	.	.	r	+	+	.	.	.	.	.	.	.	.	.	.	.	.	.
Daucus carota	.	.	.	.	.	.	.	.	.	.	.	.	.	.	1	+	1	.	.	+	+	.	.	.	.	.	.	.	.	.
Lotus corniculatus	.	.	.	.	.	.	.	.	.	.	.	.	.	.	1	r	2	2	2	1	1	1	.	.	1	+	+	+	+	+
Plantago media	.	.	.	.	.	.	.	.	.	.	.	.	.	.	+	+	2	.	r	.	.	.	.	.	.	.	.	+	.	1
Plantago lanceolata	.	.	.	.	.	.	.	.	.	.	.	.	.	.	+	2	+	.	1	+	.	.	+	.	.	.	.	.	.	.
Potentilla reptans	.	.	.	.	.	.	.	.	.	.	.	.	.	.	1	.	+	.	.	.	.	.	.	.	.	.	.	.	.	.
Linum usitatissum subsp. angustifolius	.	.	.	.	.	.	.	.	.	.	.	.	.	.	r	.	+	.	.	.	.	.	.	.	.	.	.	.	.	.
Rhinanthus alectorolophus	.	.	.	.	.	.	.	.	.	.	.	.	.	.	2	.	2	.	.	.	.	+	.	.	.	.	.	.	.	.
Lolium perenne	.	.	.	.	.	.	.	.	.	.	.	.	.	.	1	2	.	.	+	.	.	.	.	.	.	.	.	.	.	.
Tragopogon porrifolius	.	.	.	.	.	.	.	.	.	.	r	.	.	.	.	r	1	.	.	.	.	+	.	.	.	.	.	.	.	.
Leucanthemum vulgare	.	.	.	.	.	.	.	.	.	.	.	.	.	.	+	.	+	.	r	1	+	.	.	.	.	.	.	.	+	.
Poa pratensis	.	.	.	.	.	.	.	.	.	.	.	.	.	.	.	.	1	.	.	.	.	.	.	.	.	.	.	.	.	.
Arrhenatherum elatius	.	.	.	.	.	.	.	.	.	.	.	.	.	.	.	.	1	.	.	.	.	.	.	.	.	.	.	.	.	.
Trisetaria flavescens	.	.	.	.	.	.	.	.	.	.	.	.	.	.	1	.	.	.	.	.	.	.	.	.	.	.	.	.	.	+
Gymnadenia conopsea	.	.	.	.	.	.	.	.	.	.	.	.	.	.	.	.	.	+	.	.	.	.	.	.	.	.	r	.	.	.
Artemisietea and Chenopodietea
Potentilla recta	.	.	.	.	.	.	.	.	.	.	.	.	.	.	+	+	1	.	.	.	.	.	.	.	.	.	.	.	.	.
Elymus repens repens	.	.	.	.	.	.	.	.	.	.	.	.	.	.	.	+	+	.	.	.	.	.	.	.	.	.	.	.	.	.
Cichorium intybus	.	.	.	.	.	.	.	.	.	.	.	.	.	.	.	+	+	.	.	.	.	.	.	.	.	.	.	.	.	.
Onopordum illyricum	.	.	.	.	.	.	.	.	.	.	.	.	.	.	r	+	.	.	.	.	.	.	.	.	.	.	.	.	.	.
Echium vulgare	.	.	.	.	.	.	.	.	.	.	.	.	.	.	.	1	+	.	.	.	.	r	.	.	.	.	.	.	.	.
Carduus nutans	.	.	.	.	.	.	.	.	.	.	.	.	.	.	+	.	+	.	.	+	.	.	.	.	.	.	.	.	.	.
Crepis vesicaria	.	.	.	.	.	.	.	.	.	.	.	.	.	.	1	+	+	r	.	.	.	.	.	.	.	.	.	.	.	.
Vicia angustifolia	.	.	.	.	.	.	.	.	.	.	.	.	.	.	1	+	.	.	.	.	.	.	.	.	.	.	.	.	.	.
Silene vulgaris	.	.	.	.	.	.	.	.	.	.	.	.	.	.	+	.	.	.	.	+	.	+	.	.	.	.	.	.	.	.
Picris hieracioides	.	.	.	.	.	.	.	.	.	.	.	.	.	.	.	.	+	.	.	.	+	.	.	.	.	.	.	.	.	.
Carthamus lanatus	.	.	.	.	.	.	.	.	.	.	.	.	.	.	r	.	.	.	.	.	.	.	.	.	.	.	.	.	.	.
Cota tinctoria	.	.	.	.	.	.	.	.	.	.	.	.	.	.	.	+	+	.	.	1	.	.	+	1	r	.	.	.	.	.
Cirsium eriophorum	.	.	.	.	.	.	.	.	.	.	.	.	.	.	.	.	.	.	.	.	.	.	.	.	.	.	.	.	.	r
Echium italicum	.	.	.	.	.	.	.	.	.	.	.	.	.	.	.	.	.	.	+	.	.	.	.	.	.	.	.	.	.	.
Trifolium nigrescens	.	.	.	.	.	.	.	.	.	.	.	.	.	.	r	.	.	.	.	.	.	.	.	.	.	.	.	.	.	.
Orlaya grandiflora	.	.	.	.	.	.	.	.	.	.	.	+	.	.	.	.	.	.	.	.	.	.	.	.	.	.	.	.	.	.
Bunium bulbocastanum	.	.	.	.	.	.	.	.	.	.	.	.	.	.	.	.	+	+	+	.	.	+	.	.	r	.	.	+	.	+
Papaveretea rhoedis
Convolvulus arvensis	.	.	.	.	.	.	.	.	.	.	.	.	.	.	2	1	+	.	.	.	.	.	.	.	.	.	.	.	.	.
Sherardia arvensis	.	.	.	.	.	.	.	.	.	.	.	.	.	.	r	r	+	.	.	.	.	.	.	.	.	.	.	.	.	.
Veronica arvensis	.	.	.	.	.	.	.	.	.	.	.	.	.	.	+	+	+	.	.	.	.	.	.	.	.	.	.	.	.	.
Lysimachia arvensis	.	.	.	.	.	.	.	.	.	.	.	.	.	.	r	+	.	.	.	.	.	.	.	.	.	.	.	.	.	.
Sonchus asper	.	.	.	.	.	.	.	.	.	.	.	.	.	.	.	+	.	.	.	.	.	.	.	.	.	.	.	.	.	.
Veronica polita	.	.	.	.	.	.	.	.	.	.	.	.	.	.	r	.	.	.	.	.	.	.	.	.	.	.	.	.	.	.
Ajuga chamaepitys	.	.	.	.	.	.	.	.	.	.	.	.	.	.	r	.	.	.	.	.	.	.	.	.	.	.	.	.	.	.
Asperulo purpureae-Brometum erecti
Trifolium campestre	.	.	.	.	.	.	.	.	.	.	.	.	.	.	2	+	.	1	1	2	.	+	r	.	.	.	.	+	.	.
Trifolium scabrum subsp. scabrum	.	.	.	.	.	.	.	.	.	.	.	.	.	.	.	+	r	1	1	r	.	+	.	.	r	.	+	.	.	.
Teucrium chamaedrys	.	.	.	.	.	.	.	.	.	.	.	.	.	.	.	.	.	1	r	+	.	1	+	1	.	.	.	+	.	.
Euphrasia liburnica	.	.	.	.	.	.	.	.	.	+	.	.	.	.	.	.	.	1	2	.	1	r	.	.	.	.	1	.	r	.
Leontodon rosanoi	.	.	.	.	.	.	.	1	+	.	.	.	.	.	.	.	.	+	+	+	.	+	.	.	+	.	.	.	r	.
Linum strictum	.	.	.	.	.	.	.	.	.	.	.	.	.	.	.	.	.	+	+	.	.	.	.	.	.	.	.	.	.	.
Coronilla scorpioides	.	.	.	.	.	.	.	.	.	.	.	.	.	.	.	.	.	+	.	r	.	.	.	.	.	.	.	.	.	.
Securigera varia-Bromus erectus facies
Securigera varia	.	.	.	.	.	.	.	.	.	.	.	.	.	.	.	.	+	.	.	.	.	.	2	.	.	.	.	.	.	.
Seslerio nitidae-Brometum erecti and Astragalo sempervirentis-Seslerietum nitidae
Bromopsis erectus	.	.	.	r	.	.	.	+	.	1	r	+	5	.	1	.	2	3	3	2	3	2	5	3	2	1	3	2	+	2
Sesleria nitida	.	.	.	.	.	+	.	.	.	.	.	.	.	r	.	.	.	.	.	+	.	.	.	+	2	3	1	4	3	.
Astragalus sempervirens	.	.	.	.	.	.	.	.	.	.	.	.	.	.	.	.	.	.	.	+	.	.	.	.	.	.	2	+	2	.
Potentillo rigoanae-Brachypodietum genuensi
Brachypodium genuense	.	.	.	.	.	.	.	.	.	.	.	.	.	.	.	.	.	.	.	.	.	.	.	.	.	.	.	.	.	4
Potentilla rigoana	.	.	.	.	.	.	.	.	.	.	.	.	.	.	.	.	.	.	.	.	.	.	.	+	.	.	.	.	.	+
Campanula micrantha	.	.	.	.	.	.	.	.	.	.	.	.	.	.	.	.	.	.	.	.	.	.	.	.	.	.	.	+	.	1
Luzula campestris	.	.	.	.	.	.	.	.	.	.	.	.	.	.	.	.	.	.	.	.	.	.	.	.	.	.	.	.	.	1
Gentiana lutea	.	.	.	.	.	.	.	.	.	.	.	.	.	.	.	.	.	.	.	.	.	.	.	.	.	.	.	.	.	+
Genista sagittalis	.	.	.	.	.	.	.	.	.	.	.	.	.	.	.	.	.	.	.	.	.	.	.	.	.	.	.	.	.	1
Primula veris subsp. columnae	.	.	.	.	.	.	.	.	.	.	.	.	.	.	.	.	.	.	.	.	.	.	.	.	.	.	.	.	.	+
Festuco-Brometea
Koeleria splendens	.	.	.	.	.	+	.	+	+	.	.	r	2	.	.	.	.	1	1	.	2	1	2	2	2	2	2	.	.	.
Phleum hirsutum ambiguum	.	.	.	.	.	.	.	.	1	+	.	r	+	.	.	.	.	2	.	3	+	2	.	1	+	.	2	2	.	1
Festuca circummediterranea	.	.	.	+	.	.	.	+	.	+	.	.	1	.	.	+	1	2	3	2	2	2	3	2	3	.	.	1	.	2
Onobrychis arenaria	.	.	.	.	.	.	.	.	.	.	.	.	.	.	.	.	.	2	2	1	1	2	.	+	2	2	2	1	1	.
Eryngium amethystinum	.	.	.	.	.	.	.	.	.	.	.	+	.	.	.	1	2	1	1	1	1	+	2	2	1	1	+	2	r	.
Helianthemum oelandicum subsp. incanum	.	.	.	.	.	r	.	+	.	.	.	.	.	.	.	.	.	.	.	2	1	1	.	+	2	2	2	+	1	.
Helianthemum nummularium	.	.	.	.	.	.	.	+	.	.	.	.	.	.	.	.	.	1	1	1	1	+	+	+	r	.	1	1	.	.
Thymus longicaulis subsp. longicaulis	.	.	.	.	.	+	.	2	1	.	.	.	.	.	.	.	.	2	2	.	.	2	+	.	1	2	2	1	+	+
Thymus oenipontanus	.	.	.	.	.	.	.	.	.	.	.	.	.	.	.	.	.	+	+	1	1	1	.	.	1	+	+	.	.	.
Polygala nicaeensis subsp. mediterranea	.	.	.	.	.	.	.	.	.	.	.	.	.	.	.	.	+	1	1	1	1	.	.	.	+	1	1	.	1	.
Pilosella officinarum	.	.	.	.	.	.	.	.	.	.	.	.	.	.	.	.	.	1	1	2	2	+	.	.	+	1	1	+	r	.
Globularia bisnagarica	.	.	.	.	.	.	.	.	.	.	.	.	.	.	.	.	.	1	1	.	+	1	.	.	+	1	1	.	+	.
Carex caryophyllea	.	.	.	.	.	.	.	.	.	.	.	.	.	.	.	.	.	+	.	1	1	1	.	.	2	2	2	.	1	.
Linum tenuifolium	.	.	.	.	.	.	.	.	.	.	.	.	.	.	.	.	.	r	.	.	+	1	.	.	.	1	1	.	+	.
Galium corrudifolium	.	.	.	.	.	1	+	+	1	1	1	1	1	.	.	.	.	+	+	.	.	1	+	1	1	.	+	+	.	+
Poterium sanguisorba subsp. balearica	.	.	.	.	.	.	.	.	.	+	.	+	1	.	+	.	1	1	1	2	1	1	.	+	1	2	.	.	+	.
Medicago lupulina	.	.	.	.	.	.	.	.	.	.	+	.	.	.	1	+	1	+	1	1	1	+	.	.	r	r	r	.	.	.
Brachypodium rupestre	.	.	+	.	.	.	.	.	.	.	.	.	.	.	1	.	2	2	.	3	1	+	.	.	+	+	1	2	+	.
Dianthus longicaulis	.	.	.	.	.	+	+	+	+	.	.	.	.	.	.	.	.	r	+	.	.	+	.	+	+	.	+	+	.	.
Carlina acanthifolia subsp. acanthifolia	.	.	.	.	.	.	.	.	.	.	.	.	.	.	r	+	r	+	2	2	2	+	.	.	1	2	.	.	+	.
Helianthemum apenninum subsp. apenninum	.	.	.	.	.	.	.	.	.	.	.	r	.	.	.	.	.	2	2	2	+	2	.	+	1	1	1	.	.	.
Knautia purpurea	.	.	.	.	.	.	.	.	.	.	.	.	.	.	.	.	+	.	.	+	+	1	.	+	1	1	1	+	.	+
Coronilla minima	.	.	.	.	.	.	.	.	.	.	.	.	.	.	.	.	.	3	r	.	+	2	.	.	2	3	1	.	2	.
Trifolium ochroleucum	.	.	.	.	.	.	.	.	.	.	.	.	.	.	+	.	+	1	+	+	.	.	.	.	r	.	.	1	.	+
Pilosella piloselloides	.	.	.	.	.	.	.	.	.	.	.	.	.	.	+	+	r	+	.	+	+	.	.	.	+	.	+	.	.	.
Asperula purpurea	.	.	.	.	.	.	.	.	.	.	.	.	.	.	.	.	.	1	+	.	.	1	.	.	+	2	+	1	r	.
Pimpinella tragium	.	.	.	.	.	+	.	.	.	.	.	.	.	.	.	.	.	.	1	.	r	1	.	+	1	1	.	+	.	.
Ziziphora granatensis (=Acinos alpinus)	.	.	.	.	.	.	.	+	.	+	.	+	.	.	.	.	.	.	.	+	.	.	.	.	+	.	.	+	r	.
Anthyllis vulneraria	.	.	.	.	.	r	.	3	.	+	.	.	1	.	.	.	.	.	.	+	.	.	.	+	.	.	.	+	.	.
Euphorbia cyparissias	.	.	.	.	.	.	.	.	.	.	.	.	.	r	.	.	.	.	.	.	+	+	+	.	.	.	r	+	.	1
Cerastium arvense	.	.	.	.	.	.	.	.	.	.	.	.	.	.	.	.	.	.	+	.	r	.	.	+	+	.	+	+	.	.
Anacamptis pyramidalis	.	.	.	.	.	.	.	.	.	.	.	.	.	.	r	.	r	1	r	.	r	+	.	.	.	.	.	.	.	.
Centaurea ambigua	.	.	.	.	.	.	.	.	.	+	.	.	.	.	.	.	+	.	.	.	.	+	+	.	+	r	.	.	.	.
Silene otites	.	.	.	.	.	.	.	.	.	.	.	.	.	.	.	.	.	.	r	+	.	r	.	.	r	.	r	.	.	.
Thesium humifusum	.	.	.	.	.	.	.	.	.	.	.	.	.	.	.	.	.	.	r	.	+	.	.	.	1	1	+	.	.	.
Helictochloa praetutiana	.	.	.	.	.	.	.	2	.	.	.	.	.	.	.	.	.	+	.	.	1	.	.	.	.	.	+	1	.	.
Seseli montanum subsp. montanum	.	.	.	.	.	+	.	+	1	.	.	.	+	.	.	.	.	.	.	.	.	.	.	+	.	.	.	.	.	.
Achillea setacea	.	.	.	.	.	.	.	.	.	.	.	.	.	.	.	.	+	.	.	.	.	.	+	.	.	.	.	1	.	1
Ononis pusilla subsp. pusilla	.	.	.	.	.	.	.	.	.	.	.	.	.	.	.	.	.	r	.	+	.	+	.	.	.	r	.	.	.	.
Ophrys holosericea	.	.	.	.	.	.	.	.	.	.	.	.	.	.	.	.	r	1	+	.	.	.	.	.	.	.	r	.	.	.
Cynoglottis barrelieri subsp. barrelieri	.	.	.	.	.	.	.	.	.	.	.	+	+	.	r	.	.	.	.	.	.	.	r	.	.	.	.	.	.	.
Globularia meridionalis	.	.	.	.	.	.	.	+	1	.	.	.	.	.	.	.	.	.	.	.	.	.	.	+	.	+	.	.	.	.
Hippocrepis comosa subsp. comosa	.	.	.	.	.	.	.	.	.	.	.	.	.	r	.	.	.	.	.	1	.	.	.	.	.	1	+	.	.	.
Linum catharticum	.	.	.	.	.	.	.	.	.	.	.	.	.	.	.	.	.	r	.	.	r	.	.	.	.	.	.	.	r	.
Scabiosa columbaria	.	.	.	.	.	.	.	.	.	.	.	.	.	.	.	.	.	.	.	+	+	.	+	.	.	.	.	.	.	.
Asperula cynanchica	.	.	.	.	.	.	.	+	.	.	.	.	.	.	.	.	.	.	.	.	.	.	.	.	.	.	.	+	.	+
Galium verum	.	.	.	.	.	.	.	.	.	.	.	.	.	.	+	.	2	.	.	.	.	.	.	.	.	.	.	.	.	2
Cytisus hirsutus	.	.	.	.	.	.	.	.	.	.	.	.	.	.	.	.	.	.	.	.	.	.	+	+	.	.	.	+	.	.
Bupleurum baldense	.	.	.	.	.	.	.	.	.	.	.	.	.	.	.	.	+	.	.	.	.	+	.	.	r	.	.	.	.	.
Orchis mascula	.	.	.	.	.	.	.	.	.	.	.	.	.	.	.	.	.	+	.	.	.	.	.	.	+	.	.	.	+	.
Muscari neglectum	.	.	.	.	.	.	.	+	r	.	.	.	.	.	.	.	.	.	.	.	.	+	.	.	.	.	.	.	.	.
Hypericum perforatum	.	.	.	.	.	.	.	.	.	.	.	.	.	.	.	.	+	.	.	.	r	.	r	.	.	.	.	.	.	.
Ophrys apifera	.	.	.	.	.	.	.	.	.	.	.	.	.	.	.	.	.	1	.	.	r	.	.	.	.	.	.	.	.	.
Hieracium hoppeanum	.	.	.	.	.	.	.	.	.	.	.	.	.	.	.	.	.	.	.	.	.	.	.	.	.	+	+	.	.	.
Carduus nutans subsp. perspinosus	.	.	.	.	.	.	.	.	.	.	.	.	.	.	.	.	.	.	.	.	.	.	.	1	.	.	.	.	.	+
Thesium linophyllon	.	.	.	.	.	.	.	.	.	.	.	.	.	.	.	.	.	.	.	.	.	.	.	.	.	.	.	+	.	+
Trifolium montanum subsp. rupestre	.	.	.	.	.	.	.	.	.	.	.	.	.	.	.	.	.	.	.	.	.	.	.	.	.	.	.	+	.	+
Armeria canescens	.	.	.	.	.	.	.	.	.	.	.	.	.	.	.	.	.	.	.	.	.	.	.	.	.	.	.	+	.	+
Sabulina verna	.	.	.	.	.	.	+	2	.	.	.	.	.	.	.	.	.	.	.	.	.	.	.	.	.	.	.	.	.	.
Campanula glomerata	.	.	.	.	.	.	.	.	.	.	.	.	.	.	.	.	.	.	.	.	.	+	.	.	.	.	.	.	.	1
Medicago falcata subsp. falcata	.	.	.	.	.	.	.	.	.	+	.	.	.	.	.	.	.	.	.	.	.	.	.	.	+	.	.	.	.	.
Biscutella laevigata	.	.	.	.	.	.	.	+	.	.	.	.	.	r	.	.	.	.	.	.	.	.	.	.	.	.	.	.	.	.
Himantoglossum adriaticum	.	.	.	.	.	.	.	.	.	.	.	.	.	.	.	.	+	.	.	.	1	.	.	.	.	.	.	.	.	.
Dorycnium herbaceum	.	.	.	.	.	.	.	.	.	.	.	.	.	.	.	.	.	+	.	.	.	.	.	.	+	.	.	.	.	.
Teucrium montanum	.	.	.	.	.	.	.	.	.	.	.	r	.	.	.	.	.	.	.	+	.	.	.	.	.	.	.	.	.	.
Trigonella gladiata	.	.	.	.	.	.	.	.	.	.	.	.	.	.	.	.	.	.	.	.	.	r	.	.	.	.	.	.	.	.
Tragopogon crocifolius	.	.	.	.	.	.	.	.	.	.	.	.	.	.	+	.	.	.	.	.	.	.	.	.	.	.	.	.	.	.
Orchis purpurea	.	.	.	.	.	.	.	.	.	.	.	.	.	.	.	.	.	.	.	.	.	.	.	.	.	.	+	.	.	.
Melica ciliata	.	.	.	.	.	.	.	.	.	.	+	.	.	.	.	.	.	.	.	.	.	.	.	.	.	.	.	.	.	.
Klasea flavescens subsp. cichoracea	.	.	.	.	.	.	.	.	.	.	.	.	.	.	.	.	.	.	.	.	.	+	.	.	.	.	.	.	.	.
Linum tommasinii	.	.	.	.	.	.	.	.	.	.	.	.	.	.	.	.	.	.	+	.	.	.	.	.	.	.	.	.	.	.
Prunella laciniata	.	.	.	.	.	.	.	.	.	.	.	.	.	.	.	.	.	.	.	.	+	.	.	.	.	.	.	.	.	.
Briza media	.	.	.	.	.	.	.	.	.	.	.	.	.	.	.	.	.	.	.	.	.	.	.	.	.	.	.	.	.	+
Dactylorhiza sambucina	.	.	.	.	.	.	.	.	.	.	.	.	.	.	.	.	.	.	.	.	.	.	.	.	.	.	.	.	.	r
Cruciata glabra	.	.	.	.	.	.	.	.	.	.	.	.	.	.	.	.	.	.	.	.	.	.	.	.	.	.	.	.	.	+
Filago germanica	.	.	.	.	.	.	.	.	.	.	.	.	.	.	.	.	.	.	.	.	.	r	.	.	.	.	.	.	.	.
Plantago subulata	.	.	.	.	.	.	.	.	.	.	.	.	.	.	.	.	.	.	.	.	.	.	.	.	.	r	.	.	.	.
Trifolium alpestre	.	.	.	.	.	.	.	.	.	.	.	.	.	.	.	.	.	.	.	.	.	.	.	.	.	.	.	+	.	.
Pedicularis tuberosa	.	.	.	.	.	.	.	+	.	.	.	.	.	.	.	.	.	.	.	.	.	.	.	.	.	.	.	.	.	.
Astragalus depressus subsp. depressus	.	.	.	.	.	.	.	1	.	.	.	.	.	.	.	.	.	.	.	.	.	.	.	.	.	.	.	.	.	.
Stipo-Trachynietea distachyae
Cynosurus echinatus	.	.	.	.	.	.	.	.	.	.	.	1	.	.	.	1	1	.	2	.	.	.	.	.	r	.	.	+	.	.
Ononis reclinata	.	.	.	.	.	.	.	.	.	.	.	.	.	.	.	.	.	.	.	.	r	.	.	.	r	.	.	.	.	.
Cerastium brachypetalum subsp. roeseri	.	.	.	.	.	.	.	.	.	+	.	.	.	.	.	.	.	.	.	.	.	.	.	.	.	.	.	.	.	.
Silene conica	.	.	.	.	.	.	.	.	.	.	.	.	.	.	.	r	.	.	.	.	.	.	.	.	.	.	.	.	.	.
Petrorhagia dubia	.	.	.	.	.	.	.	.	.	.	.	.	.	.	.	.	.	+	.	.	.	.	.	.	.	.	.	.	.	.
Linum trigynum	.	.	.	.	.	.	.	.	.	.	.	.	.	.	.	.	.	.	.	.	.	+	.	.	.	.	.	.	.	.
Trifolio-Geranietea
Campanula rapunculus	.	.	.	.	.	.	.	.	.	.	.	.	.	.	.	.	+	.	.	+	+	.	.	.	.	.	.	.	.	.
Vicia onobrychioides	.	.	.	.	.	.	.	.	.	.	.	.	.	.	.	.	.	.	1	.	.	.	+	+	r	.	.	.	.	+
Bupleurum falcatum	.	.	.	.	.	.	.	.	.	.	.	.	.	.	.	.	.	.	.	.	+	.	+	.	.	.	.	+	.	+
Agrimonia eupatoria	.	.	.	.	.	.	.	.	.	.	.	.	.	.	.	.	r	.	.	.	.	.	.	.	.	.	.	.	.	.
Clinopodium vulgare	.	.	.	.	.	.	.	.	.	.	.	.	.	.	.	.	.	.	.	.	.	.	.	.	.	.	.	.	.	+
Silene italica	.	.	.	.	.	.	.	.	.	.	.	.	.	.	.	r	.	.	.	r	r	.	1	+	.	.	.	.	.	.
Silene latifolia	.	.	.	.	.	.	.	.	.	.	.	.	.	.	r	.	.	.	.	.	.	.	.	.	.	.	.	.	.	.
Hypericum hyssopifolium	.	.	.	.	.	.	.	.	.	.	.	.	.	.	.	.	.	.	.	.	.	.	1	.	.	.	.	.	.	.
Centaurea triumfettii	.	.	.	.	.	.	.	.	+	.	.	.	.	.	.	.	.	.	.	.	.	.	.	.	r	.	.	+	.	+
Origanum vulgare	.	.	.	.	.	.	.	.	.	.	.	.	.	.	.	.	.	.	.	.	.	.	r	.	.	.	.	.	.	.
others
Arabis collina	.	.	.	.	.	.	.	.	.	.	.	.	.	+	.	.	.	.	.	.	.	.	.	.	+	.	r	+	.	1
Cuscuta sp.	.	.	.	.	.	.	.	+	.	.	.	r	.	.	.	.	.	.	.	.	+	.	r	.	.	.	.	.	r	.
Alyssum symplex	.	.	.	.	.	.	.	.	.	.	.	r	.	.	r	r	.	.	.	.	.	.	.	+	.	.	.	.	.	.
Verbascum longifolium	.	.	.	.	.	.	.	.	.	.	.	.	.	.	r	1	.	.	.	.	.	.	r	.	.	.	.	.	.	+
Silene ciliata subsp. graefferi	.	.	.	.	.	.	.	1	+	.	.	.	.	.	.	.	.	.	.	.	.	.	.	.	.	.	.	+	.	+
Dianthus hyssopifolius	.	.	.	.	.	.	.	.	.	.	.	.	.	.	.	.	.	.	.	.	.	.	2	.	.	.	.	1	.	1
Senecio apenninus	.	.	.	.	.	.	.	.	.	.	.	.	.	.	.	.	.	.	.	.	.	.	+	+	+	.	.	.	.	.
Euphorbia myrsinites subsp. myrsinites	.	.	.	.	.	r	.	.	.	.	.	+	.	.	.	.	.	.	.	.	.	.	.	+	.	.	.	.	.	.
Scorzonera jacquiniana	.	.	.	.	.	.	.	.	.	.	.	.	.	.	+	.	1	.	.	.	.	.	.	.	.	.	.	.	.	.
Erodium cicutarium	.	.	.	.	.	.	.	.	.	.	.	.	.	.	1	+	.	.	.	.	.	.	.	.	.	.	.	.	.	.
Sesleria juncifolia subsp. juncifolia	.	.	.	.	.	.	+	+	.	.	.	.	.	.	.	.	.	.	.	.	.	.	.	.	.	.	.	.	.	.
Rhinanthus wettsteinii	.	.	.	.	.	.	.	.	.	.	.	.	.	.	.	.	.	.	.	.	.	.	.	1	.	.	.	.	.	+
Tragopogon samaritani	.	.	.	.	.	.	.	.	.	.	.	.	.	.	.	.	.	.	.	+	.	.	.	.	r	.	.	.	.	.
Rhinanthus sp.	.	.	.	.	.	.	.	.	.	.	.	.	.	.	.	+	.	.	+	.	.	.	.	.	.	.	.	.	.	.
Erysimum pseudorhaeticum	.	.	.	.	.	.	.	.	.	.	.	.	.	.	.	+	.	.	.	.	.	.	.	.	r	.	.	.	.	.
Pentanema montaunum (=Inula montana)	.	.	.	.	.	.	.	.	.	.	.	.	.	.	.	.	.	.	+	.	.	+	.	.	.	.	.	.	.	.
Orobanche sp.	.	.	.	.	.	.	.	.	.	.	.	.	.	.	.	.	.	.	.	.	.	r	.	+	.	.	.	.	.	.
Saxifraga rotundifolia subsp. rotundifolia	1	.	.	.	.	.	.	.	.	.	.	.	.	.	.	.	.	.	.	.	.	.	.	.	.	.	.	.	.	.
Lilium bulbiferum subsp. croceum	.	+	.	.	.	.	.	.	.	.	.	.	.	.	.	.	.	.	.	.	.	.	+	+	.	.	.	.	.	.
Doronicum columnae	+	.	.	.	.	.	.	.	.	.	.	.	.	.	.	.	.	.	.	.	.	.	.	.	.	.	.	.	.	.
Delphinium fissum subsp. fissum	.	.	.	.	.	.	.	.	.	.	.	.	+	.	.	.	.	.	.	.	.	.	.	.	.	.	.	.	.	.
Carlina corymbosa	.	.	.	.	.	.	.	.	.	.	.	.	.	.	.	+	.	.	.	.	.	.	.	.	.	.	.	.	.	.
Myosotis alpestris	.	.	.	.	.	.	.	+	.	.	.	.	.	.	.	.	.	.	.	.	.	.	.	.	.	.	.	.	.	.
Tordylium maximum	.	.	.	.	.	.	.	.	.	+	.	.	.	.	.	.	.	.	.	.	.	.	.	.	.	.	.	.	.	.
Bromus squarrosus	.	.	.	.	.	.	.	.	.	.	r	.	.	.	.	.	.	.	.	.	.	.	.	.	.	.	.	.	.	.
Geranium molle	.	.	.	.	.	.	.	.	.	.	.	.	.	.	+	.	.	.	.	.	.	.	.	.	.	.	.	.	.	.
Bromus sterilis	.	.	.	.	.	.	.	.	.	.	.	.	.	.	.	1	.	.	.	.	.	.	.	.	.	.	.	.	.	.
Erodium ciconium	.	.	.	.	.	.	.	.	.	.	.	.	.	.	.	.	r	.	.	.	.	.	.	.	.	.	.	.	.	.
Geranium dissectum	.	.	.	.	.	.	.	.	.	.	.	.	.	.	.	.	+	.	.	.	.	.	.	.	.	.	.	.	.	.
Valerianella sp.	.	.	.	.	.	.	.	.	.	.	.	.	.	.	r	.	.	.	.	.	.	.	.	.	.	.	.	.	.	.
Scozoneroides cichoriacea	.	.	.	.	.	.	.	.	.	.	.	.	.	.	.	.	.	.	.	.	r	.	.	.	.	.	.	.	.	.
Rosa sp.	.	.	.	.	.	.	.	.	.	.	.	.	.	.	.	.	.	.	.	.	.	.	.	.	.	.	.	.	r	.
Anthoxanthum odoratum	.	.	.	.	.	.	.	.	.	.	.	.	.	.	+	.	.	.	.	.	.	.	.	.	.	.	.	.	.	.
Crepis sp.	.	.	.	.	.	.	.	.	.	.	.	.	.	.	r	.	.	.	.	.	.	.	.	.	.	.	.	.	.	.
Katapsusis silaifolia	.	.	.	.	.	.	.	.	.	.	.	.	.	r	.	.	.	.	.	.	.	.	.	.	.	.	.	.	.	.
Herniaria glabra	.	.	.	.	.	.	.	.	.	.	.	.	.	.	.	.	.	.	.	r	.	.	.	.	.	.	.	.	.	.
